# Supplementary material for: Digital Genome-Wide ncRNA Expression, Including SnoRNAs, across 11 Human Tissues Using PolyA-Neutral Amplification
Source: PLoS One. 2010 Jul 26;5(7):e11779. doi: 10.1371/journal.pone.0011779 (PMC2909899; doi:10.1371/journal.pone.0011779)
Supplement: Table S1 — Number of reads and number aligned. (0.02 MB XLS) [file pone.0011779.s004.xls]

## Sheet: Sheet1
Sample	Number of reads	Number of aligned reads	Percent
adipose	31807065	27233034	0.856194
colon	45404730	38888443	0.856484
heart	64305456	53642432	0.834182
hypothalamus	31917701	26392420	0.82689
kidney	64316347	53934512	0.838582
liver	29247596	24683294	0.843943
lung	42999456	35405679	0.823398
ovary	57791946	52048072	0.900611
skeletalmuscle	51695979	44967591	0.869847
spleen	44140416	39378834	0.892126
testes	80506061	63767305	0.792081
