# Supplementary material for: Digital Genome-Wide ncRNA Expression, Including SnoRNAs, across 11 Human Tissues Using PolyA-Neutral Amplification
Source: PLoS One. 2010 Jul 26;5(7):e11779. doi: 10.1371/journal.pone.0011779 (PMC2909899; doi:10.1371/journal.pone.0011779)
Supplement: Table S7 — Reads per million aligned per 1000 nt (RPKM) overlapped by each tRNA. (0.04 MB XLS) [file pone.0011779.s010.xls]

## Sheet: tRNA.all_hits
tRNA	Transcript Length	adipose	colon	heart	hypothalamus	kidney	liver	lung	ovary	skeletal muscle	spleen	testes
Mitochondrial_tRNA-Ala	70	51.408	240.982	142.478	32.477	251.363	137.166	20.174	57.639	10.166	288.045	14.786
Mitochondrial_tRNA-Arg	66	0	0	1.13	0.574	1.405	0	0	0	0	0	0
Mitochondrial_tRNA-Asn	74	42.675	88.264	45.093	35.33	45.35	61.317	15.649	29.339	4.508	133.492	2.543
Mitochondrial_tRNA-Asp	69	3.193	0.373	7.295	3.844	3.493	4.11	0	0.278	0	0.736	0
Mitochondrial_tRNA-Cys	67	143.592	99.788	342.233	90.483	624.029	200.752	122.25	88.322	161.642	117.496	125.222
Mitochondrial_tRNA-Gln	73	11.569	15.851	18.387	5.709	10.159	51.613	54.94	31.32	20.106	56.702	14.823
Mitochondrial_tRNA-Glu	70	2357.43	3929.92	14742.1	8676.19	16692.2	4564.1	3265.01	1302.37	7108.93	4206.39	2955.39
Mitochondrial_tRNA-Gly	69	4.79	0.373	16.481	6.59	40.575	14.679	2.456	0.278	4.512	8.097	7.273
Mitochondrial_tRNA-His	70	23.081	43.347	30.093	166.715	24.633	10.418	14.526	3.843	6.671	20.315	4.033
Mitochondrial_tRNA-Ile	70	53.506	29.755	417.846	149.394	474.915	265.072	45.19	68.618	58.772	99.401	54.887
Mitochondrial_tRNA-Leu	72	72.93	47.501	278.335	165.241	289.703	138.42	43.543	13.076	50.654	41.266	36.156
Mitochondrial_tRNA-Lys	71	87.921	89.096	184.844	19.745	9.14	5.706	13.525	14.883	0	50.789	20.541
Mitochondrial_tRNA-Met	69	4.257	6.708	22.965	23.063	20.422	12.917	5.321	1.671	6.446	3.312	1.364
Mitochondrial_tRNA-Phe	72	12.75	14.643	10.616	67.886	29.614	14.63	6.276	1.067	3.398	13.05	3.485
Mitochondrial_tRNA-Pro	70	3.147	1.469	24.235	22.734	117.868	15.048	14.929	2.196	0.635	13.786	4.929
Mitochondrial_tRNA-Ser	60	6.12	91.287	22.06	23.997	12.979	12.829	8.473	9.607	10.378	6.349	2.614
Mitochondrial_tRNA-Thr	67	33.432	82.133	228.434	97.835	123.976	100.981	20.235	52.764	51.779	69.74	15.682
Mitochondrial_tRNA-Trp	69	13.837	49.938	214.788	37.341	40.038	18.202	13.099	17.542	4.834	104.89	3.636
Mitochondrial_tRNA-Tyr	67	170.447	127.422	1567.87	788.331	1543.33	505.508	690.504	124.454	634.951	371.44	421.542
Mitochondrial_tRNA-Val	70	588.571	126.001	1424.25	1131.82	1643.79	1253.02	246.53	70.539	307.205	252.13	167.798
tRNA-Ala-AGC	74	1.985	0	1.008	0	1.754	1.642	2.672	2.337	0.902	4.804	1.272
tRNA-Ala-CGC	73	0	0	0	0	0.508	3.33	0.387	1.316	0	0	0
tRNA-Ala-TGC	73	0	0	0	3.114	1.27	4.995	0.774	2.106	0	2.087	1.933
tRNA-Arg-ACG	74	7.939	2.085	4.031	0.512	5.512	20.804	3.817	6.491	0	5.491	0
tRNA-Arg-CCG	74	2.481	0	0.252	0	1.754	3.285	0.382	2.077	0	1.373	0
tRNA-Arg-CCT	74	0	0	0.252	1.024	0	8.76	1.145	0	0.601	0.686	0.212
tRNA-Arg-TCG	74	1.489	0	1.26	0	4.51	10.95	0	2.596	0	3.089	0
tRNA-Arg-TCT	89	4.126	0	11.73	1.703	14.166	9.104	7.616	6.26	0.999	30.245	0
tRNA-Asn-ATT	75	0	0	0	0	0	0	0	0	0	0	0.836
tRNA-Asn-GTT	75	9.302	2.743	2.734	0.505	4.944	4.862	4.142	3.843	0	11.512	2.3
tRNA-Asp-GTC	73	6.539	5.284	27.835	39.966	23.875	35.518	36.369	21.845	36.556	40.353	15.467
tRNA-Cys-GCA	73	3.018	0.705	4.086	2.595	3.556	2.775	0.774	2.895	0	2.087	1.504
tRNA-Gln-CTG	73	0	0	0.766	1.038	0	0	2.321	0	0	1.391	2.793
tRNA-Gln-TTG	73	0	0	1.277	0	0	2.22	2.708	0	0	1.391	0.215
tRNA-Glu-CTC	73	28.672	47.907	15.833	133.392	6.604	144.294	17.411	10.791	9.748	24.351	2.148
tRNA-Glu-TTC	73	3.521	6.341	9.193	3.114	3.048	13.874	8.899	8.949	2.742	18.089	0
tRNA-Gly-CCC	72	281.011	144.645	1367.08	215.234	1234.78	901.419	1088.18	827.494	8.957	2067.52	109.774
tRNA-Gly-GCC	72	36.21	7.143	55.926	43.678	95.023	47.265	71.002	6.404	12.972	19.751	14.157
tRNA-Gly-TCC	73	24.648	2.114	10.726	28.547	9.144	46.618	14.315	9.212	16.146	8.001	2.793
tRNA-His-GTG	73	1.006	2.818	2.043	1.038	2.286	9.435	3.095	3.421	0	6.609	0.644
tRNA-Ile-AAT	75	2.938	5.486	0.497	0	1.483	2.701	2.26	1.793	0	2.032	0
tRNA-Ile-GAT	75	0	0	0	0	0.247	0	0.377	0	0	1.693	0
tRNA-Ile-TAT	94	1.172	0.821	0	1.612	0.592	2.586	0.3	1.022	0	0.54	0
tRNA-Leu-AAG	83	1.327	0	3.369	0.457	4.691	9.762	2.042	0.231	1.072	1.836	0
tRNA-Leu-CAA	75	38.679	1.029	37.532	42.942	28.677	53.477	22.219	20.238	15.715	39.954	7.736
tRNA-Leu-CAG	84	40.217	3.674	53.263	44.656	50.546	75.239	35.641	25.846	20.915	88.88	16.429
tRNA-Leu-TAA	84	35.409	1.531	5.77	0.451	9.491	2.894	6.389	33.394	0.794	15.72	1.12
tRNA-Leu-TAG	83	78.749	13.012	32.792	2.283	12.51	13.179	19.737	31.25	7.77	76.183	4.346
tRNA-Lys-CTT	74	2.977	0	0.756	3.584	0.501	5.475	2.29	0	0	0.343	0
tRNA-Lys-TTT	78	0.471	0.659	1.195	0	0.951	6.752	1.448	0.493	0.855	3.256	0
tRNA-Met-CAT	73	7.545	0	11.747	3.114	46.733	34.963	13.542	27.898	8.53	26.09	3.652
tRNA-Phe-GAA	74	0.992	1.39	0.252	1.024	3.007	2.19	1.908	2.856	0.301	3.775	0.636
tRNA-Pro-AGG	73	0	0	0	0	0.762	2.22	0.387	1.579	0	2.783	0
tRNA-Pro-CGG	73	0	0	0	0	0.254	1.11	0	0	0	0	0
tRNA-Pro-TGG	73	0	0	0	0	1.27	1.11	0	0.526	0	1.044	0
tRNA-SeC(e)-TCA	87	252.398	22.463	8.571	175.512	66.705	183.474	32.464	7.288	5.112	21.308	10.815
tRNA-Ser-AGA	83	5.309	0.31	4.941	0.913	2.457	14.643	11.23	4.861	0	13.462	0
tRNA-Ser-CGA	83	0.885	0	0.225	0.457	3.798	18.06	4.083	0.463	0.268	2.142	3.023
tRNA-Ser-GCT	83	6.194	0.31	2.021	0	3.798	11.227	2.722	3.009	0.268	4.589	0
tRNA-Ser-TGA	83	21.678	4.337	8.535	2.283	5.138	37.096	8.167	9.028	1.34	10.403	0.378
tRNA-Thr-AGT	75	2.448	0.686	0	0	1.236	0	0	1.281	0	1.354	0.209
tRNA-Thr-CGT	73	0	0	0	0	0	0	0	0	0.305	1.391	0
tRNA-Thr-TGT	74	0.496	1.042	0	0	1.002	0	0	1.039	0	0	0
tRNA-Trp-CCA	73	6.036	0	1.532	0	1.524	2.775	1.935	8.159	0	2.435	2.793
tRNA-Tyr-ATA	94	0	0	0	0	0	0	0	0	0	0	0
tRNA-Tyr-GTA	90	0.816	0	3.314	0	3.502	0.45	0.941	4.27	0	1.975	0
tRNA-Val-AAC	73	13.581	1.057	8.427	3.633	1.778	4.995	5.03	6.317	0	1.391	0.43
tRNA-Val-CAC	74	297.234	154.287	842.919	238.602	889.467	923.045	659.919	859.912	9.016	2115.28	73.536
tRNA-Val-TAC	74	1.985	0	0	0	1.253	8.76	0	0	0	3.089	0
